# Supplementary material for: Dirofilaria infections in dogs in different areas of Greece
Source: Parasit Vectors. 2016 Sep 20;9:508. doi: 10.1186/s13071-016-1797-6 (PMC5029097; doi:10.1186/s13071-016-1797-6)
Supplement: Additional file 1: — Data collected from the questionnaires filled in for each examined dog. (XLSX 91 kb) [file 13071_2016_1797_MOESM1_ESM.xlsx]

## Sheet: Athens
AA	code	town	breed	breed size	Age (years)	age groups	Gender	reproductive state	Hair	living during day	living during night	outside life	other animals	water pools	vegetation	usage	knott	Elisa	Diro positive (by any test)	D. repens
		Attica 1	cross 1	small 1	0 uknown	≤ 2 1	Male 1	intact 1	Short 1	Inside 1	Inside 1	no 1	no 1	yes 1	poor 1	pet 1	negative 1	Negative 1	Negative 1
		Thessaloniki 2	Cane Corso 2	medium 2		2-7 2	Female 2	neutered 2	Middle 2	Outside 2	Outside 2	partially 2	dogs 2	no 2	medium 2	shepherd 2	D immitis 2	Positive 2	Positive 2
		Larisa 3	Golden retriever 3	large 3		> 7 3	Unknown 3	unknown 3	Long 3	Unknown 3	Unknown 3	exclusivly 3	cats 3	Unknown 3	rich 3	guard 3	D. repens 3
		Achaia 4	Greek Shepherd 4	unknown 4		uknown 0			Unknown 4	inside+outside 4	inside +outside 4	unknown 4	other 4		unknown 4	breader 4	A reconditum 4
		Heraklion 5	German Shepherd 5										Unknown 5			other 5	D. immitis + D. repens 5
			Belgian Shepherd (Groenendael) 6														D. immitis+ A. reconditum 6
			Pointer 7										Cats and Dogs 6			hunter 6
			chihuahua 8										Cats+dogs+other 7			Unknown 7
			jack russel 9										Cats+other 8			pet+guard 8
			Spaniel 10										Dogs+other 9			pet+hunting 9
			Molossus of Epirus 11
			Jura Hound 12
			pitbull 13
			Poodle 14
			Dogo argentino 15
			Epagneul Breton 16
			Labrador 17
			Boxer 18
			Akita inu 19
			King charles Cavalier 20
			staffordshire terrier 21
			yorkshire terrier 22
			Gordon Setter 23
			Schnauzer 24
			drahthaar 25
			Shih tzu 26
			Alaskan malamute 27
			Beagle 28
			Spitz 29
			kurzhaar 30
			Doberman 31
			Canadian shepherd 32
			Collie 33
			Dalmatian 34
			Cretan hound dog 35
			pinscher 36
			husky 37
			pekinua 38
			Greek hound 39
			rottweiler 41
			maltese 42
			bulldog 43
			segugio 44
			mastiff 45
			Serbian hound 46
			dog de bordeaux 47
			fox terrier 48
			shar pei 49
			pug 50
			Caucasian 51
			unknown 40
			griffon terrier 52
			west terrier 53
1	A1	1	3	3	3	2	1	1	3	2	1	2	1	1	2	1	1	1	1	1
2	A2	1	1	4	2	2	1	2	2	2	1	2	6	1	2	1	1	1	1	1
3	A3	1	1	4	7	3	1	1	3	2	2	3	1	1	3	1	1	1	1	1
4	A4	1	1	4	0	0	1	1	3	2	2	3	2	2	1	1	1	1	1	1
5	A5	1	1	4	2	2	1	2	1	2	2	3	1	1	3	5	1	1	1	1
6	A6	1	10	2	2	2	1	1	2	2	2	3	1	1	3	5	1	1	1	1
7	A7	1	7	2	2.6	2	2	1	1	2	2	3				5	1	1	1	1
8	A8	1	4	3	2	2	2	1	3	2	2	3	1	1	3	3	1	1	1	1
9	A9	1	1	4	1.8	1	2	1	3	2	2	3	3	1	3	3	1	1	1	1
10	A10	1	22	1	8.6	3	1	2	1	2	1	2	2	1	2	1	1	1	1	1
11	A11	1	1	4	5	2	2	1	3	2	2	3	3	1	3	3	1	1	1	1
12	A12	1	6	3	3	2	2	2	3	2	2	3	1	1	3	1	1	1	1	1
13	A13	1	4	3	11	3	1	2	2	2	2	3	2	1	3	3	1	1	1	1
14	A14	1	10	2	9	3	1	2	2	2	1	2	2	2	1	1	1	1	1	1
15	A15	1	34	3	2	2	1	2	1	2	2	3	2	3	1	3	1	1	1	1
16	A16	1	4	3	4	2	2	2	2	2	2	3	2	1	3	3	1	1	1	1
17	A17	1	6	3	4	2	1	1	3	2	2	3	6	1	3	1	1	1	1	1
18	A18	1	5	3	3	2	2	2	3	2	2	3	6	1	3	1	1	1	1	1
19	A19	1	5	3	2	2	1	1	3	2	2	3	2	1	3	1	1	1	1	1
20	A20	1	35	2	2.6	2	2	1	1	2	2	3	6	1	3	4	1	1	1	1
21	A21	1	11	3	4	2	1	1	2	2	2	3	6	1	3	4	1	1	1	1
22	A22	1	12	2	3.6	2	2	1	1	2	2	3	1	2	2	1	1	1	1	1
23	A23	1	1	4	4	2	1	1	1	2	1	2	2	1	2	1	1	1	1	1
24	A24	1	13	2	15	3	2	2	1	2	1	2	2	1	2	1	1	1	1	1
25	A25	1	1	4	4	2	1	2	2	2	1	2	2	1	2	1	1	1	1	1
26	A26	1	1	4	10	3	2	2	1	2	1	2	1	2	2	1	1	1	1	1
27	A27	1	14	1	7	3	2	2	2	1	1	1	2	1	3	1	1	1	1	1
28	A28	1	1	4	4	2	2	2	1	2	2	3	6	1	3	3	1	1	1	1
29	A29	1	1	4	3	2	1	2	1	2	2	3	6	1	3	3	1	1	1	1
30	A30	1	1	4	2	2	1	1	1	2	1	2	6	1	2	1	1	1	1	1
31	A31	1	1	4	5	2	2	2	2	1	1	1	6	1	2	1	1	1	1	1
32	A32	1	1	4	7	3	2	2	1	2	2	3	2	1	2	3	1	1	1	1
33	A33	1	1	4	8	3	1	2	2	2	1	2	1	2	1	1	1	1	1	1
34	A34	1	4	3	5	2	2	2	3	2	2	3	2	1	2	3	1	1	1	1
35	A35	1	4	3	5	2	2	2	3	2	2	3	2	1	2	3	1	1	1	1
36	A36	1	4	3	11	3	1	2	3	2	2	3	2	3	2	3	1	1	1	1
37	A37	1	6	3	11	3	1	2	3	2	2	3	2	1	2	3	1	1	1	1
38	A38	1	4	3	5	2	2	2	3	2	2	3	2	1	2	3	1	1	1	1
39	A39	1	4	3	10	3	2	2	3	2	2	3	2	1	2	3	1	1	1	1
40	A40	1	6	3	8	3	1	1	3	2	2	3	2	2	2	3	1	1	1	1
41	A41	1	6	3	5	2	2	1	3	2	2	3	2	2	2	3	1	1	1	1
42	A42	1	1	4	4	2	2	2	3	2	2	3	2	1	3	3	1	1	1	1
43	A43	1	1	4	7	3	2	2	3	2	2	3	1	1	3	3	1	1	1	1
44	A44	1	1	4	6	2	1	1	3	2	2	3	2	1	3	3	1	1	1	1
45	A45	1	1	4	6	2	1	1	3	2	2	3	2	1	3	3	1	1	1	1
46	A46	1	15	3	1.8	1	2	2	1	2	1	2	2	1	2	3	1	1	1	1
47	A47	1	1	4	1.8	1	1	1	2	2	1	2	2	1	2	1	1	1	1	1
48	A48	1	1	4	1.8	1	2	2	1	2	1	2	2	1	3	1	1	1	1	1
49	A49	1	16	1	1.8	1	1	1	2	2	2	3	1	1	2	6	1	1	1	1
50	A50	1	1	4	2	2	1	1	1	2	2	3	3	1	2	5	1	1	1	1
51	A51	1	1	4	4	2	1	2	3	2	2	3	6	1	2	1	1	1	1	1
52	A52	1	23	3	2	2	2	1	2	2	1	2	2	1	2	1	1	1	1	1
53	A53	1	1	4	2	2	1	2	2	2	1	2	2	1	2	1	1	1	1	1
54	A54	1	17	3	1.6	1	1	1	1	2	1	2	6	1	2	1	1	1	1	1
55	A55	1	6	3	1.6	1	2	1	3	1	1	1	6	1	2	1	1	1	1	1
56	A56	1	17	3	1.6	1	1	1	1	2	1	2	6	1	2	1	1	1	1	1
57	A57	1	1	4	2	2	2	1	3	2	1	2	2	1	2	1	1	1	1	1
58	A58	1	1	4	12.6	3	1	1	4	2	2	3	1	2	2	1	1	1	1	1
59	A59	1	18	2	9.3	3	2	2	1	2	1	2	1	2	1	1	1	1	1	1
60	A60	1	5	3	3	2	1	1	2	2	2	3	1	1	2	3	1	1	1	1
61	A61	1	1	4	5	2	1	1	1	2	2	3	1	2	2	3	1	1	1	1
62	A62	1	1	4	2	2	2	1	1	2	2	3	1	2	2	3	1	1	1	1
63	A63	1	18	2	2.6	2	2	1	1	2	2	3	5	3	4	1	1	1	1	1
64	A64	1	1	4	8	3	2	2	2	2	2	3	2	1	2	3	1	1	1	1
65	A65	1	1	4	7	3	1	2	2	2	2	3	2	1	2	3	1	1	1	1
66	A66	1	23	3	2	2	2	1	2	2	2	3	2	1	2	6	1	1	1	1
67	A67	1	13	2	5	2	1	1	1	2	1	2	2	1	2	1	1	1	1	1
68	A68	1	1	4	13	3	1	1	1	2	1	2	6	2	1	1	1	1	1	1
69	A69	1	7	2	7.5	3	2	2	1	2	2	3	7	1	1	9	1	1	1	1
70	A70	1	13	2	6.5	2	2	1	1	2	2	3	2	2	1	1	1	1	1	1
71	A71	1	1	4	10	3	1	1	1	2	2	3	1	2	1	1	1	1	1	1
72	A72	1	1	4	3	2	2	1	2	2	1	2	4	2	1	1	1	1	1	1
73	A73	1	1	4	2.3	2	1	1	2	2	2	3	2	1	2	1	1	1	1	1
74	A74	1	20	1	4.4	2	1	1	3	2	2	3	1	1	2	1	1	1	1	1
75	A75	1	48	2	3.2	2	1	1	2	2	1	2	2	1	3	1	1	1	1	1
76	A76	1	10	2	6.6	2	1	2	3	2	1	2	2	1	3	1	1	1	1	1
77	A77	1	17	3	4.7	2	1	1	1	2	2	3	1	2	1	1	1	1	1	1
78	A78	1	1	4	5.9	2	3	3	1	2	2	3	1	2	1	1	1	1	1	1
79	A79	1	1	4	3	2	1	1	2	2	2	3	6	2	2	5	1	1	1	1
80	A80	1	17	3	7.6	3	2	2	4	2	2	3	2	2	2	1	1	1	1	1
81	A81	1	19	3	2	2	2	3	2	2	2	3	2	2	2	1	1	1	1	1
82	A82	1	33	3	3.8	2	1	1	3	2	1	2	1	2	1	1	1	1	1	1
83	A83	1	5	3	1.6	1	1	1	2	2	2	3	2	2	2	8	1	1	1	1
84	A84	1	16	1	2.6	2	2	1	2	2	2	3	7	2	2	6	1	1	1	1
85	A85	1	1	4	3	2	2	2	2	2	2	3	6	1	2	1	1	1	1	1
86	Α87	1	1	4	4	2	1	2	1	2	2	3	2	2	1	1	1	1	1	1
87	A87	1	1	4	3.5	2	1	2	1	2	2	3	6	2	1	1	1	1	1	1
88	A88	1	1	4	7.6	3	2	1	1	2	2	3	6	2	2	3	1	1	1	1
89	A89	1	2	3	4.2	2	2	1	1	2	2	3	6	2	2	8	1	1	1	1
90	A90	1	2	3	4.7	2	2	1	1	2	2	3	6	2	2	8	1	1	1	1
91	A91	1	1	4	2	2	1	1	1	2	2	3	2	2	2	1	1	1	1	1
92	A92	1	1	4	13	3	2	2	1	2	2	3	2	2	2	1	1	1	1	1
93	A93	1	1	4	2.9	2	2	2	2	2	2	3	2	2	2	8	1	1	1	1
94	A94	1	1	4	5	2	2	2	1	2	2	3	2	2	2	8	1	1	1	1
95	A95	1	1	4	3	2	2	1	2	2	2	3	1	2	1	1	1	1	1	1
96	A96	1	23	3	3	2	2	1	2	2	2	3	6	2	2	1	1	1	1	1
97	A97	1	5	3	3.3	2	1	1	3	2	2	3	6	2	2	8	1	1	1	1
98	A98	1	5	3	2.3	2	2	1	3	2	2	3	6	2	2	8	1	1	1	1
99	A99	1	1	4	2.6	2	2	2	1	1	2	2	6	2	2	1	1	1	1	1
100	A100	1	5	3	5.5	2	2	1	2	2	2	3	8	2	1	8	1	1	1	1
101	A101	1	1	4	13	3	2	1	1	2	2	3	6	1	2	5	1	1	1	1
102	A102	1	10	2	2	2	1	1	2	2	2	3	1	1	1	1	1	1	1	1
103	Α103	1	1	4	14.5	3	1	1	3	2	1	2	1	2	2	1	1	1	1	1
104	Α104	1	16	1	13	3	2	2	2	1	1	1	1	2	2	1	1	1	1	1
105	Α105	1	5	3	4.6	2	1	1	3	2	2	3	2	1	3	3	1	1	1	1
106	Α106	1	5	3	7.4	3	2	2	3	2	2	3	2	1	3	3	1	1	1	1
107	Α107	1	5	3	4	2	1	1	3	2	1	2	2	1	2	3	1	1	1	1
108	Α108	1	31	3	2	2	2	1	1	2	1	2	1	1	2	1	1	1	1	1
109	Α109	1	1	4	10	3	1	1	2	2	2	3	1	2	3	1	1	1	1	1
110	Α110	1	31	3	5	2	1	1	1	1	2	2	1	2	1	8	1	1	1	1
111	Α111	1	28	2	4	2	1	1	1	1	4	2	5	3	1	1	1	1	1	1
112	Α112	1	5	3	9	3	1	1	2	1	1	1	2	2	2	1	1	1	1	1
113	Α113	1	5	3	9	3	1	1	2	1	1	1	2	2	2	1	1	1	1	1
114	Α114	1	5	3	2	2	1	1	3	4	4	2	1	2	1	1	1	1	1	1
115	Α115	1	5	3	3.6	2	1	1	3	4	4	2	1	2	1	1	1	1	1	1
116	Α116	1	32	3	13	3	2	1	2	2	2	3	2	2	2	3	1	1	1	1
117	Α117	1	15	3	1.6	1	2	1	1	2	1	2	1	1	3	1	1	1	1	1
118	Α118	1	31	3	2	2	1	1	1	2	2	3	6	1	3	1	1	1	1	1
119	Α119	1	1	4	2.1	2	2	2	1	2	1	2	1	1	3	1	1	1	1	1
120	Α120	1	12	2	4	2	2	1	1	2	2	3	2	3	2	5	1	1	1	1
121	Α121	1	12	2	4	2	2	1	1	2	2	3	2	3	2	5	1	1	1	1
122	Α122	1	14	1	0	0	2	1	2	2	2	3	2	3	4	5	1	1	1	1
123	Α123	1	29	1	10	3	2	1	3	2	1	2	1	2	2	1	1	1	1	1
124	Α124	1	1	4	7	3	2	1	4	2	2	3	2	1	1	2	1	1	1	1
125	Α125	1	5	3	4	2	2	2	3	1	1	1	2	2	1	1	1	1	1	1
126	Α126	1	12	2	6	2	1	1	1	2	2	3	2	3	2	5	1	1	1	1
127	Α127	1	1	4	0	0	2	1	1	2	2	3	2	3	2	5	1	1	1	1
128	Α128	1	12	2	3	2	2	1	1	2	2	3	2	3	2	5	1	1	1	1
129	Α129	1	1	4	3	2	2	1	1	2	2	3	2	2	2	5	1	1	1	1
130	Α130	1	1	4	1.6	1	1	1	2	2	2	3	6	1	3	1	1	1	1	1
131	Α131	1	28	2	5	2	1	1	1	2	2	3	1	1	3	1	1	1	1	1
132	Α132	1	1	4	1.6	1	1	1	2	2	1	2	1	1	2	3	1	1	1	1
133	Α133	1	27	3	3	2	1	1	3	2	2	3	1	1	3	1	1	1	1	1
134	Α134	1	1	4	3	2	1	1	1	2	2	3	1	1	3	1	1	1	1	1
135	Α135	1	26	1	1.6	1	2	2	3	1	1	1	1	1	3	1	1	1	1	1
136	Α136	1	12	2	4	2	2	1	1	2	2	3	2	3	2	5	1	1	1	1
137	Α137	1	12	2	7	3	1	3	1	2	2	3	5	3	2	5	1	1	1	1
138	Α138	1	12	2	4	2	2	1	1	2	2	3	2	3	2	5	1	1	1	1
139	Α139	1	12	2	7	3	2	1	1	2	2	3	2	3	2	5	1	1	1	1
140	Α140	1	12	2	3	2	1	1	1	2	2	3	5	3	2	5	5	2	2	2
141	Α141	1	12	2	3	2	2	1	1	2	2	3	2	3	2	5	1	1	1	1
142	Α142	1	12	2	4	2	2	1	1	2	2	3	2	3	2	5	1	1	1	1
143	Α143	1	12	2	4	2	2	1	1	2	2	3	2	3	2	5	4	1	1	1
144	Α144	1	1	4	2	2	1	1	3	2	2	3	2	3	4	2	1	1	1	1
145	Α145	1	25	2	2.6	2	2	2	1	2	1	2	2	3	2	1	1	1	1	1
146	Α146	1	6	3	5.6	2	2	2	2	2	2	3	6	1	2	1	1	1	1	1
147	Α147	1	1	4	2	2	2	2	1	2	2	3	2	1	2	1	1	1	1	1
148	Α148	1	1	4	0	0	2	2	3	2	2	3	6	1	2	1	1	1	1	1
149	Α149	1	1	4	4.5	2	1	2	2	2	2	3	6	1	2	1	1	1	1	1
150	Α150	1	12	2	6.4	2	1	2	1	2	2	3	3	1	2	1	1	1	1	1
151	Α151	1	7	2	3.2	2	1	2	1	2	2	3	6	1	2	1	1	1	1	1
152	Α152	1	2	3	1.8	1	1	2	1	2	2	3	6	1	2	7	1	1	1	1
153	Α153	1	14	1	2.5	2	2	2	2	2	2	3	6	1	2	1	1	1	1	1
154	Α154	1	1	4	6	2	2	2	2	2	2	3	6	1	2	7	1	1	1	1
155	Α155	1	1	4	2	2	1	2	3	2	2	3	6	3	2	7	1	1	1	1
156	Α156	1	1	4	3	2	2	2	1	2	2	3	6	1	2	7	1	1	1	1
157	Α157	1	1	4	2.5	2	2	2	2	3	3	4	5	3	4	7	1	1	1	1
158	Α158	1	1	4	2	2	2	1	2	3	3	4	5	3	4	7	1	1	1	1
159	Α159	1	1	4	4	2	1	2	2	3	3	4	5	3	4	7	1	1	1	1
160	Α160	1	1	4	8	3	1	2	3	3	3	4	5	3	4	7	1	1	1	1
161	Α161	1	1	4	2.3	2	2	2	2	2	2	3	1	1	3	1	1	1	1	1
162	Α162	1	1	4	11	3	2	2	1	2	2	3	6	1	3	1	1	1	1	1
163	Α163	1	1	4	7.5	3	1	1	2	2	2	3	3	1	2	1	1	1	1	1
164	Α164	1	3	3	7.1	3	1	1	3	2	2	3	1	1	2	1	1	1	1	1
165	Α165	1	1	4	8.4	3	1	1	3	2	2	3	1	1	3	1	1	1	1	1
166	Α166	1	12	2	4.3	2	2	2	1	2	2	3	1	1	3	1	1	1	1	1
167	Α167	1	1	4	5.4	2	1	1	2	2	1	2	1	1	3	1	1	2	2	1
168	Α168	1	1	4	5	2	1	1	1	2	2	3	6	1	3	1	1	1	1	1
169	Α169	1	1	4	2.5	2	1	1	2	2	2	3	1	1	3	1	1	1	1	1
170	Α170	1	24	2	2.11	2	2	1	3	1	1	1	1	1	3	1	1	1	1	1
171	Α171	1	37	3	2.6	2	1	1	2	2	2	3	2	1	2	1	1	1	1	1
172	Α172	1	26	1	7.7	3	1	1	3	1	1	1	1	2	1	1	1	1	1	1
173	Α173	1	23	3	4.11	2	1	1	2	2	2	3	1	1	3	1	1	1	1	1
174	Α174	1	5	3	2	2	1	1	3	2	2	3	7	1	3	3	1	1	1	1
175	Α175	1	33	3	3	2	2	2	3	2	2	3	1	1	2	1	1	1	1	1
176	Α176	1	1	4	2	2	2	2	2	2	2	3	2	1	2	1	1	1	1	1
177	Α177	1	1	4	7	3	1	2	1	2	1	2	1	1	3	1	1	1	1	1
178	Α178	1	5	3	3.2	2	1	1	2	2	2	3	1	1	3	1	1	1	1	1
179	Α179	1	1	4	6	2	1	2	1	1	1	1	1	2	2	1	1	1	1	1
180	Α180	1	7	2	8	3	1	1	1	2	2	3	3	1	3	6	4	1	1	1
181	Α181	1	1	4	11.11	3	2	2	1	2	2	3	6	1	3	1	1	1	1	1
182	Α182	1	7	2	1.5	1	2	1	1	2	2	3	2	1	1	6	1	1	1	1
183	Α183	1	1	4	1.6	1	1	2	1	2	1	2	2	2	1	1	1	1	1	1
184	Α184	1	1	4	0	0	2	1	2	2	1	2	2	2	1	1	1	1	1	1
185	Α185	1	1	4	0	0	1	2	2	1	1	1	2	2	1	1	1	1	1	1
186	Α186	1	1	4	5	2	2	2	3	2	2	3	6	1	3	1	1	1	1	1
187	Α187	1	1	4	10	3	1	1	2	2	2	3	1	2	2	1	1	1	1	1
188	Α188	1	1	4	2	2	2	1	1	2	2	3	6	1	3	5	1	1	1	1
189	Α189	1	1	4	3	2	1	1	3	2	2	3	6	1	3	5	1	1	1	1
190	Α190	1	5	3	1.6	1	1	1	2	2	2	3	2	1	2	1	1	1	1	1
191	Α191	1	23	3	2.4	2	2	1	3	2	2	3	1	1	3	1	1	1	1	1
192	Α192	1	1	4	5	2	1	2	1	2	2	3	1	1	2	1	1	1	1	1
193	Α193	1	6	3	10	3	1	2	3	2	1	2	2	1	2	1	1	1	1	1
194	Α194	1	40	4	0.7	1	2	1	2	1	1	1	1	2	3	1	1	1	1	1
195	Α195	1	5	3	10.2	3	1	1	2	2	1	2	3	1	2	3	1	1	1	1
196	Α196	1	10	2	1.6	1	1	1	2	2	1	2	2	3	3	1	1	1	1	1
197	Α197	1	1	4	5.2	2	2	1	1	2	2	3	3	2	4	3	1	1	1	1
198	Α198	1	1	4	2	2	2	1	2	2	2	3	5	3	4	6	1	1	1	1
199	Α199	1	30	2	10	3	2	1	1	2	2	3	1	3	4	6	1	1	1	1
200	Α200	1	1	4	2	2	2	1	2	2	1	2	2	3	4	1	1	1	1	1
201	Α201	1	41	3	3	2	2	1	1	2	2	3	5	3	4	6	1	1	1	1
202	Α202	1	18	2	9	3	1	1	2	2	2	3	5	3	4	1	1	1	1	1
203	Α203	1	40	4	5	2	1	1	2	2	2	3	1	3	4	1	1	1	1	1
204	Α204	1	50	1	5	2	1	3	1	3	3	4	1	1	3	1	1	1	1	1
205	Α205	1	50	1	11.6	3	2	2	1	1	1	1	4	1	2	1	1	1	1	1
206	Α206	1	37	3	9.6	3	2	2	2	1	1	1	1	2	3	1	1	1	1	1
207	Α207	1	7	2	5	2	2	2	1	3	3	4	6	1	3	1	1	1	1	1
208	Α208	1	1	4	10	3	2	2	2	2	1	2	3	1	3	1	1	1	1	1
209	Α209	1	7	2	2	2	1	3	1	3	3	4	6	1	3	1	1	1	1	1
210	Α210	1	1	4	5	2	2	1	1	2	2	3	6	1	3	5	1	1	1	1
211	Α211	1	17	3	3.6	2	1	1	2	4	4	2	1	2	3	1	1	1	1	1
212	Α212	1	3	3	1.6	1	1	2	3	4	4	2	1	2	3	1	1	1	1	1
213	Α213	1	30	2	10	3	2	1	1	2	2	3	1	3	2	1	1	1	1	1
214	Α214	1	1	4	2	2	2	1	1	2	2	3	5	2	2	5	1	1	1	1
215	Α215	1	5	3	4	2	2	2	3	2	2	3	5	3	4	5	1	1	1	1
216	Α216	1	1	4	2	2	2	1	1	2	2	3	5	3	4	5	1	1	1	1
217	Α217	1	40	4	0	0	3	3	4	3	3	4	5	3	4	6	1	1	1	1
218	Α218	1	23	3	10	3	1	1	3	2	2	3	2	1	3	1	1	1	1	1
219	Α219	1	1	4	5	2	1	1	1	2	2	3	2	3	2	6	1	1	1	1
220	Α220	1	40	4	5.4	2	2	2	4	2	2	3	2	3	4	1	1	1	1	1
221	Α221	1	1	4	8.6	3	1	2	2	2	2	3	2	1	3	1	1	1	1	1
222	Α222	1	3	3	5.3	2	3	3	4	4	4	2	1	1	2	1	1	1	1	1
223	Α223	1	50	1	6.9	2	3	3	4	1	1	1	1	2	1	1	1	1	1	1
224	Α224	1	1	4	9	3	1	1	1	2	2	3	2	1	2	1	1	1	1	1
225	Α225	1	9	2	2.5	2	2	1	1	2	1	2	2	2	2	1	1	1	1	1
226	Α226	1	8	1	8	3	2	2	1	2	2	3	2	2	3	1	1	1	1	1
227	Α227	1	9	2	6	2	1	1	1	2	2	3	2	2	3	1	1	1	1	1
228	Α228	1	8	1	4	2	1	1	1	2	1	2	2	2	2	1	1	1	1	1
229	Α229	1	1	4	2	2	2	1	2	2	1	2	3	2	3	1	1	1	1	1
230	Α230	1	1	4	14	3	1	2	2	2	1	2	2	1	3	1	1	1	1	1
231	Α231	1	12	2	6.4	2	2	2	1	2	1	2	2	1	3	1	1	1	1	1
232	Α232	1	44	2	6	2	2	1	2	1	2	2	1	3	1	1	1	1	1	1
233	Α233	1	36	1	6	1	1	1	1	1	1	1	1	2	2	1	1	1	1	1
234	Α234	1	1	4	1.5	1	1	1	2	1	1	1	1	1	2	1	1	1	1	1
235	Α235	1	37	3	12	3	1	2	2	1	1	1	2	2	2	1	1	1	1	1
236	Α236	1	7	2	3	2	2	3	4	2	2	3	2	1	2	5	1	1	1	1
237	Α237	1	1	4	4	2	1	1	1	2	2	3	1	1	3	3	1	1	1	1
238	Α238	1	4	3	5.3	2	2	2	2	2	2	3	1	1	2	1	1	1	1	1
239	Α239	1	5	3	0	0	2	1	2	2	2	3	1	1	3	1	1	1	1	1
240	Α240	1	10	2	7.3	3	1	1	2	2	2	3	1	2	1	1	1	1	1	1
241	Α241	1	1	4	6	2	2	2	1	2	2	3	1	1	2	1	1	1	1	1
242	Α242	1	1	4	2.1	2	1	1	1	4	4	2	2	1	2	1	1	1	1	1
243	Α243	1	28	2	5.6	2	2	2	1	4	4	2	2	1	3	1	1	1	1	1
244	Α244	1	4	3	3.4	2	2	2	2	2	1	2	3	1	3	1	1	1	1	1
245	Α245	1	18	2	4.1	2	1	1	1	1	1	1	1	2	1	1	1	1	1	1
246	Α246	1	17	3	1.7	1	1	1	1	2	2	3	1	2	1	1	1	1	1	1
247	Α247	1	1	4	5.4	2	2	2	2	1	1	1	1	2	4	1	1	1	1	1
248	Α248	1	1	4	13	3	2	2	2	4	4	2	6	1	3	1	1	1	1	1
249	Α249	1	1	4	14	3	1	1	2	2	2	3	6	1	3	1	1	1	1	1
250	Α250	1	1	4	6	2	1	1	1	2	2	3	1	2	1	1	1	1	1	1
251	Α251	1	5	3	4	2	1	1	3	2	2	3	4	1	4	1	1	1	1	1
252	Α252	1	18	2	6	2	2	2	1	2	2	3	5	1	2	7	1	1	1	1
253	Α253	1	5	3	7	3	2	1	2	2	2	3	1	1	3	1	1	1	1	1
254	Α254	1	1	4	7	3	2	2	1	2	2	3	2	2	3	1	1	1	1	1
255	Α255	1	1	4	7	3	2	1	1	2	2	3	2	1	2	1	1	1	1	1
256	Α256	1	33	3	6	2	2	1	2	1	1	1	3	1	2	1	1	1	1	1
257	Α257	1	31	3	0	0	2	1	1	2	2	3	2	2	2	1	1	1	1	1
258	Α258	1	1	4	9	3	1	1	2	2	2	3	2	1	2	1	1	1	1	1
259	Α259	1	12	2	4	2	1	1	1	2	2	3	2	2	2	1	1	1	1	1
260	Α260	1	5	3	3	2	2	1	2	2	1	2	2	2	3	2	1	1	1	1
261	Α261	1	40	4	6	2	2	1	2	2	2	3	2	1	2	7	1	1	1	1
262	Α262	1	5	3	4	2	1	1	2	2	2	3	1	2	2	1	1	1	1	1
263	Α263	1	9	2	3.5	2	1	1	1	2	2	3	2	2	2	1	1	1	1	1
264	Α264	1	12	2	5	2	2	1	1	2	2	3	2	2	2	1	1	1	1	1
265	Α265	1	1	4	7	3	2	2	3	2	2	3	2	1	2	1	1	1	1	1
266	Α266	1	5	3	12	3	2	1	2	2	2	3	3	2	2	3	3	1	1	2
267	Α267	1	1	4	2	2	1	1	1	2	2	3	6	1	2	5	1	1	1	1
268	Α268	1	26	1	3	2	1	1	3	1	1	1	1	2	1	1	1	1	1	1
269	Α269	1	38	1	4	2	1	1	2	1	1	1	1	3	1	1	1	1	1	1
270	Α270	1	1	4	3	2	2	2	1	1	1	1	1	2	1	1	1	1	1	1
271	Α271	1	1	4	7	3	2	2	1	1	1	1	1	2	1	1	1	1	1	1
272	Α272	1	1	4	3.5	2	1	2	1	2	2	3	1	2	1	1	1	1	1	1
273	Α273	1	49	3	5	2	2	1	3	1	1	1	2	3	1	1	1	1	1	1
274	Α274	1	22	1	10	3	2	1	3	1	1	1	1	3	1	1	1	1	1	1
275	Α275	1	5	3	3	2	2	1	2	2	2	3	2	2	2	3	1	1	1	1
276	Α276	1	17	3	6.6	2	1	2	1	1	1	1	1	1	2	1	1	1	1	1
277	Α277	1	49	3	4	2	2	1	1	1	1	1	1	2	2	1	1	1	1	1
278	Α278	1	40	4	0	0	3	3	4	3	3	4	5	3	4	7	1	1	1	1
279	Α279	1	16	1	3.3	2	1	1	2	2	1	2	3	1	3	1	1	1	1	1
280	Α280	1	10	2	9	3	2	1	2	2	2	3	2	2	1	5	1	1	1	1
281	Α281	1	23	3	3.6	2	2	1	2	2	2	3	2	2	1	5	1	1	1	1
282	Α282	1	1	4	10	3	2	2	1	2	2	3	6	1	3	1	1	1	1	1
283	Α283	1	1	4	11	3	2	2	1	2	2	3	6	1	3	1	1	1	1	1
284	Α284	1	23	3	10	3	1	2	3	2	2	3	6	1	3	1	1	1	1	1
285	Α285	1	23	3	5	2	1	2	2	2	2	3	6	1	3	1	1	1	1	1
286	Α286	1	1	4	10	3	2	2	1	2	2	3	6	1	3	1	1	1	1	1
287	Α287	1	1	4	12	3	1	1	1	2	2	3	2	2	2	1	1	1	1	1
288	Α288	1	1	4	4	2	1	1	3	2	2	3	2	2	2	1	1	1	1	1
289	Α289	1	16	1	4	2	2	1	1	2	2	3	2	2	2	5	1	1	1	1
290	Α290	1	16	1	13	3	2	1	2	2	2	3	2	2	2	5	1	1	1	1
291	Α291	1	6	3	3	2	1	1	3	2	1	2	1	1	3	1	1	1	1	1
292	Α292	1	7	2	11	3	2	2	1	2	1	2	2	2	2	1	1	1	1	1
293	Α293	1	15	3	15	3	2	2	1	1	1	1	3	1	2	1	1	1	1	1
294	Α294	1	22	1	4	2	1	2	2	1	1	1	1	3	1	1	1	1	1	1
295	Α295	1	1	4	3	2	1	1	2	2	2	3	2	2	2	1	1	1	1	1
296	Α296	1	29	1	4	2	1	1	3	1	1	1	1	2	2	1	1	1	1	1
297	Α297	1	13	2	3.3	2	2	1	1	2	2	3	1	2	2	3	1	1	1	1
298	Α298	1	16	1	7	3	2	1	4	1	1	1	1	2	1	2	1	1	1	1
299	Α299	1	13	2	1	1	2	1	1	2	2	3	1	2	2	3	1	1	1	1
300	Α300	1	14	1	8	3	2	2	3	1	1	1	1	2	1	1	1	1	1	1

## Sheet: Salonika
AA	code	town	breed	breed size	Age	age groups	Gender	αναπαραγωγική κατασταση	Hair	living during day	living during night	outside life	other animals	water pools	vegetation	usage	knott	Elisa	Diro positive (by any test)	D. repens
		Attica 1	cross 1	small 1	0 uknown	≤ 2 1	Male 1	intact 1	Short 1	Inside 1	Inside 1	no 1	no 1	yes 1	poor 1	pet 1	negative 1	Negative 1	Negative 1
		Thessaloniki 2	Cane Corso 2	medium 2		2-7 2	Female 2	neutered 2	Middle 2	Outside 2	Outside 2	partially 2	dogs 2	no 2	medium 2	shepherd 2	D immitis 2	Positive 2	Positive 2
		Larisa 3	Golden retriever 3	large 3		> 7 3	Unknown 3	unknown 3	Long 3	Unknown 3	Unknown 3	exclusivly 3	cats 3	Unknown 3	rich 3	guard 3	D. repens 3
		Achaia 4	Greek Shepherd 4	unknown 4		unknown 0			Unknown 4	inside+outside 4	inside +outside 4	unknown 4	other 4		unknown 4	breader 4	A reconditum 4
		Heraklion 5	German Shepherd 5										Unknown 5			other 5	D. immitis + D. repens 5
			Belgian Shepherd (Groenendael) 6														D. immitis+ A. reconditum 6
			Pointer 7										Cats and Dogs 6			hunter 6
			chihuahua 8										Cats+dogs+other 7			Unknown 7
			jack russel 9										Cats+other 8			pet+guard 8
			Spaniel 10										Dogs+other 9			pet+hunting 9
			Molossus of Epirus 11
			Jura Hound 12
			pitbull 13
			Poodle 14
			Dogo argentino 15
			Epagneul Breton 16
			Labrador 17
			Boxer 18
			Akita inu 19
			King charles Cavalier 20
			staffordshire terrier 21
			yorkshire terrier 22
			Gordon Setter 23
			Schnauzer 24
			drahthaar 25
			Shih tzu 26
			Alaskan malamute 27
			Beagle 28
			Spitz 29
			kurzhaar 30
			Doberman 31
			Canadian shepherd 32
			Collie 33
			Dalmatian 34
			Cretan hound dog 35
			pinscher 36
			husky 37
			pekinua 38
			Greek hound 39
			rottweiler 41
			maltese 42
			bulldog 43
			segugio 44
			mastiff 45
			Serbian hound 46
			dog de bordeaux 47
			fox terrier 48
			shar pei 49
			pug 50
			Caucasian 51
			unknown 40
			griffon terrier 52
			west terrier 53
1	Θ1	2	40	4	0	0	3	3	4	3	3	4	5	3	4	7	1	1	1	1
2	Θ2	2	40	4	0	0	3	3	4	3	3	4	5	3	4	7	1	1	1	1
3	Θ3	2	40	4	0	0	3	3	4	3	3	4	5	3	4	7	1	1	1	1
4	Θ4	2	40	4	0	0	3	3	4	3	3	4	5	3	4	7	1	1	1	1
5	Θ5	2	40	4	0	0	3	3	4	3	3	4	5	3	4	7	1	1	1	1
6	Θ6	2	23	3	7.2	3	1	1	2	2	2	3	2	1	2	6	1	1	1	1
7	Θ7	2	7	2	2.3	2	1	1	1	2	2	3	2	1	2	6	1	1	1	1
8	Θ8	2	36	1	4.2	2	1	1	1	2	1	2	6	1	3	1	1	1	1	1
9	Θ9	2	36	1	2	2	2	1	1	2	2	3	6	1	3	1	1	1	1	1
10	Θ10	2	1	4	1.6	1	2	2	2	2	1	2	2	2	2	1	1	1	1	1
11	Θ11	2	1	4	11.9	3	2	2	2	2	2	3	3	2	2	1	1	1	1	1
12	Θ12	2	1	4	1.8	1	2	1	3	2	2	3	2	3	3	3	1	1	1	1
13	Θ13	2	1	4	1.6	1	2	1	1	2	2	3	2	2	2	8	1	1	1	1
14	Θ14	2	1	4	1.6	1	2	1	1	2	2	3	2	2	2	8	1	1	1	1
15	Θ15	2	1	4	2	2	2	1	1	2	2	3	2	2	2	8	1	1	1	1
16	Θ17	2	1	4	1.6	1	2	1	1	2	2	3	2	3	2	8	1	1	1	1
17	Θ18	2	1	4	1.6	1	2	1	1	2	2	3	2	2	2	8	1	1	1	1
18	Θ19	2	18	2	9.5	3	2	1	1	2	2	3	1	1	1	8	1	1	1	1
19	Θ20	2	14	1	5	2	1	1	1	2	1	2	3	2	1	1	1	1	1	1
20	Θ21	2	40	4	0	0	3	3	4	3	3	4	5	3	4	7	1	1	1	1
21	Θ22	2	40	4	0	0	3	3	4	3	3	4	5	3	4	7	1	1	1	1
22	Θ23	2	40	4	0	0	3	3	4	3	3	4	5	3	4	7	1	1	1	1
23	Θ24	2	40	4	0	0	3	3	4	3	3	4	5	3	4	7	1	1	1	1
24	Θ25	2	40	4	0	0	3	3	4	3	3	4	5	3	4	7	1	1	1	1
25	Θ26	2	40	4	0	0	3	3	4	3	3	4	5	3	4	7	1	1	1	1
26	Θ27	2	40	4	0	0	3	3	4	3	3	4	5	3	4	7	1	1	1	1
27	Θ28	2	40	4	0	0	3	3	4	3	3	4	5	3	4	7	1	1	1	1
28	Θ29	2	40	4	0	0	3	3	4	3	3	4	5	3	4	7	1	1	1	1
29	Θ30	2	40	4	0	0	3	3	4	3	3	4	5	3	4	7	1	1	1	1
30	Θ31	2	40	4	0	0	3	3	4	3	3	4	5	3	4	7	1	1	1	1
31	Θ32	2	40	4	0	0	3	3	4	3	3	4	5	3	4	7	2	2	2	1
32	Θ33	2	40	4	0	0	3	3	4	3	3	4	5	3	4	7	3	2	2	2
33	Θ34	2	40	4	0	0	3	3	4	3	3	4	5	3	4	7	1	1	1	1
34	Θ35	2	40	4	0	0	3	3	4	3	3	4	5	3	4	7	1	1	1	1
35	Θ36	2	1	4	3	2	2	1	3	2	2	3	5	3	4	8	1	1	1	1
36	Θ37	2	1	4	3	2	2	1	1	2	2	3	5	3	4	8	1	1	1	1
37	Θ38	2	5	3	2	2	1	1	2	2	2	3	5	3	4	8	1	1	1	1
38	Θ39	2	1	4	3	2	2	1	1	2	2	3	5	3	4	8	1	1	1	1
39	Θ40	2	1	4	3	2	1	1	2	2	2	3	5	3	4	8	1	1	1	1
40	Θ16	2	1	4	8	3	2	2	1	2	2	3	2	2	2	8	1	2	2	1
41	Θ41	2	1	4	2	2	2	1	1	2	2	3	2	3	4	8	1	1	1	1
42	Θ42	2	1	4	4	2	2	1	2	2	2	3	2	3	4	8	1	1	1	1
43	Θ43	2	1	4	0	0	3	1	2	2	2	3	5	3	4	8	1	1	1	1
44	Θ44	2	1	4	3.6	2	2	2	2	1	1	1	2	1	2	1	1	1	1	1
45	Θ45	2	10	2	11.3	3	2	2	1	1	1	1	2	1	2	1	1	1	1	1
46	Θ46	2	1	4	2.4	2	2	2	1	1	1	1	2	1	2	1	1	1	1	1
47	Θ47	2	12	2	7	3	2	1	1	4	4	2	2	1	3	6	1	1	1	1
48	Θ48	2	1	4	1.5	1	2	1	1	2	2	3	6	1	2	1	1	1	1	1
49	Θ49	2	39	2	2	2	1	1	1	2	2	3	6	3	3	3	1	1	1	1
50	Θ50	2	37	3	3	2	2	1	3	2	2	3	6	1	3	8	1	1	1	1
51	Θ51	2	18	2	2	2	2	1	1	1	1	1	2	1	2	8	1	1	1	1
52	Θ52	2	23	3	3	2	2	1	2	2	1	2	6	1	2	6	1	1	1	1
53	Θ53	2	1	4	3.7	2	2	1	1	2	2	3	2	1	2	6	1	1	1	1
54	Θ54	2	12	2	7.8	3	2	1	1	2	2	3	2	1	2	6	1	1	1	1
55	Θ55	2	51	3	2	2	2	1	3	2	2	3	2	2	2	3	1	1	1	1
56	Θ56	2	1	4	4	2	2	3	3	2	2	3	5	3	4	5	1	1	1	1
57	Θ57	2	1	4	7	3	1	1	2	2	2	3	6	3	3	3	1	1	1	1
58	Θ58	2	1	4	2	2	2	1	2	2	2	3	5	3	4	5	1	1	1	1
59	Θ59	2	1	4	13	3	2	2	2	1	1	1	1	3	4	5	1	1	1	1
60	Θ60	2	6	3	7	3	1	1	3	2	2	3	5	1	3	3	1	1	1	1
61	Θ61	2	1	4	4	2	1	1	2	2	2	3	2	3	4	5	1	1	1	1
62	Θ62	2	4	3	2.1	2	1	1	2	2	2	3	2	1	2	2	1	1	1	1
63	Θ63	2	22	1	4	2	2	1	3	2	2	3	2	1	2	1	5	2	2	2
64	Θ64	2	14	1	1.7	1	2	1	3	2	2	3	2	1	3	1	1	1	1	1
65	Θ65	2	50	1	4	2	1	1	1	2	2	3	2	1	3	1	1	1	1	1
66	Θ66	2	5	3	4.5	2	1	1	2	2	2	3	1	1	2	3	1	1	1	1
67	Θ67	2	5	3	9	3	1	1	2	2	2	3	1	1	3	3	2	2	2	1
68	Θ68	2	1	4	3	2	2	3	2	2	2	3	2	1	3	3	1	1	1	1
69	Θ69	2	1	4	2.5	2	2	2	2	2	2	3	9	3	3	5	1	1	1	1
70	Θ70	2	5	3	2.2	2	1	1	2	2	2	3	1	1	2	3	1	1	1	1
71	Θ71	2	23	3	4	2	1	1	1	2	2	3	2	3	4	5	1	1	1	1
72	Θ72	2	4	3	2	2	2	1	3	2	2	3	5	3	4	2	1	1	1	1
73	Θ73	2	1	4	2	2	2	1	2	2	2	3	5	3	4	5	1	1	1	1
74	Θ74	2	1	4	3	2	2	1	4	2	2	3	5	1	3	1	1	1	1	1
75	Θ75	2	3	3	1.5	1	1	1	4	2	1	2	1	1	3	5	1	1	1	1
76	Θ76	2	18	2	7	3	1	3	4	2	2	3	1	2	2	5	1	2	2	1
77	Θ77	2	5	3	1	1	1	1	2	2	2	3	1	1	3	3	1	1	1	1
78	Θ78	2	49	3	4	2	1	1	1	1	1	1	1	3	2	1	1	1	1	1
79	θ79	2	23	3	4	2	2	1	3	2	2	3	2	1	3	5	1	1	1	1
80	Θ80	2	1	4	5	2	1	1	2	2	2	3	2	1	2	3	2	2	2	1
81	Θ81	2	1	4	4	2	1	1	2	2	2	3	2	1	2	3	2	2	2	1
82	Θ82	2	39	2	3	2	2	1	1	2	2	3	5	3	4	6	1	1	1	1
83	Θ83	2	1	4	2	2	1	1	2	2	2	3	2	1	2	3	1	1	1	1
84	Θ84	2	1	4	2	2	2	1	2	2	2	3	2	1	2	5	1	1	1	1
85	Θ85	2	1	4	2	2	2	1	2	2	2	3	2	1	2	5	1	1	1	1
86	Θ86	2	1	4	2	2	2	1	2	2	2	3	2	1	2	5	1	1	1	1
87	Θ87	2	39	2	7	3	2	1	1	2	2	3	2	1	3	5	1	1	1	1
88	Θ88	2	39	2	5	2	2	1	1	2	2	3	2	1	3	5	1	2	2	1
89	Θ89	2	39	2	3	2	1	1	1	2	2	3	2	1	3	5	1	2	2	1
90	Θ90	2	39	2	3	2	1	1	1	2	2	3	2	1	3	5	2	2	2	1
91	Θ91	2	39	2	2	2	1	2	1	2	2	3	2	1	3	5	1	1	1	1
92	Θ92	2	1	4	3	2	3	3	4	1	1	1	2	2	1	5	1	1	1	1
93	Θ93	2	43	2	2	2	2	1	1	2	2	3	1	2	2	5	1	1	1	1
94	Θ94	2	18	2	6	3	1	1	1	2	2	3	1	3	4	5	1	1	1	1
95	Θ95	2	1	4	2	2	2	1	2	2	2	3	5	3	4	5	1	2	2	1
96	Θ96	2	1	4	2	2	2	2	2	2	2	3	5	3	4	5	1	1	1	1
97	Θ97	2	23	3	6	3	1	1	3	2	2	3	5	3	4	5	2	2	2	1
98	Θ98	2	1	4	0	0	2	1	1	2	2	3	5	3	4	5	1	1	1	1
99	Θ99	2	20	1	6	2	2	1	3	1	1	1	5	3	4	5	2	2	2	1
100	Θ100	2	1	4	1.5	1	2	1	1	2	2	3	5	3	4	5	1	1	1	1

## Sheet: Larisa
AA	code	town	breed	breed size	Age	age groups	Gender	αναπαραγωγική κατασταση	Hair	living during day	living during night	outside life	other animals	water pools	vegetation	usage	knott	Elisa	Diro positive (by any test)	D. repens
		Attica 1	cross 1	small 1	0 uknown	≤ 2 1	Male 1	intact 1	Short 1	Inside 1	Inside 1	no 1	no 1	yes 1	poor 1	pet 1	negative 1	Negative 1	Negative 1
		Thessaloniki 2	Cane Corso 2	medium 2		2-7 2	Female 2	neutered 2	Middle 2	Outside 2	Outside 2	partially 2	dogs 2	no 2	medium 2	shepherd 2	D immitis 2	Positive 2	Positive 2
		Larisa 3	Golden retriever 3	large 3		> 7 3	Unknown 3	unknown 3	Long 3	Unknown 3	Unknown 3	exclusivly 3	cats 3	Unknown 3	rich 3	guard 3	D. repens 3
		Achaia 4	Greek Shepherd 4	unknown 4		uknown 0			Unknown 4	inside+outside 4	inside +outside 4	unknown 4	other 4		unknown 4	breader 4	A reconditum 4
		Heraklion 5	German Shepherd 5										Unknown 5			other 5	D. immitis + D. repens 5
			Belgian Shepherd (Groenendael) 6														D. immitis+ A. reconditum 6
			Pointer 7										Cats and Dogs 6			hunter 6
			chihuahua 8										Cats+dogs+other 7			Unknown 7
			jack russel 9										Cats+other 8			pet+guard 8
			Spaniel 10										Dogs+other 9			pet+hunting 9
			Molossus of Epirus 11
			Jura Hound 12
			pitbull 13
			Poodle 14
			Dogo argentino 15
			Epagneul Breton 16
			Labrador 17
			Boxer 18
			Akita inu 19
			King charles Cavalier 20
			staffordshire terrier 21
			yorkshire terrier 22
			Gordon Setter 23
			Schnauzer 24
			drahthaar 25
			Shih tzu 26
			Alaskan malamute 27
			Beagle 28
			Spitz 29
			kurzhaar 30
			Doberman 31
			Canadian shepherd 32
			Collie 33
			Dalmatian 34
			Cretan hound dog 35
			pinscher 36
			husky 37
			pekinua 38
			Greek hound 39
			rottweiler 41
			maltese 42
			bulldog 43
			segugio 44
			mastiff 45
			Serbian hound 46
			dog de bordeaux 47
			fox terrier 48
			shar pei 49
			pug 50
			Caucasian 51
			unknown 40
			griffon terrier 52
			west terrier 53
1	Λ7	3	1	4	12	3	2	1	3	1	1	1	1	2	2	1	1	1	1	1
2	Λ6	3	1	4	2	2	2	1	3	2	2	3	1	2	1	1	1	1	1	1
3	Λ5	3	1	4	11,1	3	1	1	3	2	2	3	2	2	2	1	1	1	1	1
4	Λ4	3	1	4	1.6	1	1	2	2	2	2	3	6	2	2	1	1	1	1	1
5	Λ2	3	1	4	6,5	2	2	2	1	2	2	3	6	2	2	1	1	1	1	1
6	Λ3	3	5	3	8	3	2	1	3	2	2	3	3	2	2	1	1	1	1	1
7	Λ1	3	14	1	13	3	2	1	3	1	1	1	3	2	1	1	1	1	1	1
8	Λ8	3	1	4	3	2	2	2	2	2	2	3	6	1	2	1	1	1	1	1
9	Λ9	3	1	4	3	2	1	1	1	2	2	3	6	1	2	1	3	1	1	2
10	Λ10	3	12	2	3	2	1	1	2	2	2	3	2	1	2	1	1	1	1	1
11	Λ11	3	12	2	4	2	1	1	2	2	2	3	2	1	2	1	1	1	1	1
12	Λ12	3	1	4	4	2	1	1	2	2	2	3	2	1	2	1	1	1	1	1
13	Λ13	3	14	1	2.2	2	1	1	3	2	2	3	2	1	2	1	1	1	1	1
14	Λ14	3	12	2	0	0	2	1	1	2	2	3	2	1	2	1	1	1	1	1
15	Λ15	3	12	2	2.6	2	1	1	1	2	2	3	2	1	2	1	4	1	1	1
16	Λ16	3	5	3	2.8	2	2	1	3	2	2	3	3	2	1	1	1	1	1	1
17	Λ17	3	12	2	4	2	1	1	1	2	2	3	2	2	2	1	4	1	1	1
18	Λ18	3	15	3	4	2	1	1	1	2	2	3	6	1	2	8	1	1	1	1
19	Λ19	3	1	4	3.5	2	1	1	1	2	2	3	2	1	2	1	3	1	1	2
20	Λ20	3	1	4	7.6	3	2		3	1	1	1	1	2	2	1	1	1	1	1
21	Λ21	3	1	4	13	3	2	1	2	1	1	1	1	2	1	1	1	1	1	1
22	Λ22	3	7	2	6	2	2	1	1	2	2	3	2	2	2	1	1	1	1	1
23	Λ23	3	1	4	6.6	2	1	1	2	1	1	1	2	1	2	1	1	1	1	1
24	Λ24	3	1	4	2	2	2	1	1	2	1	2	5	1	2	1	1	1	1	1
25	Λ25	3	1	4	2	2	1	1	1	2	1	2	1	1	2	1	1	1	1	1
26	Λ26	3	1	4	5	2	2	2	2	2	2	3	6	1	2	3	1	1	1	1
27	Λ27	3	14	1	8	3	2	2	2	1	1	1	1	2	1	1	1	1	1	1
28	Λ28	3	4	3	3	2	1	1	3	2	2	3	6	1	2	1	1	1	1	1
29	Λ29	3	4	3	8	3	2	1	2	2	2	3	6	1	2	1	1	1	1	1
30	Λ30	3	5	3	2.6	2	1	1	2	2	2	3	6	1	2	3	1	1	1	1
31	Λ31	3	4	3	1.6	1	1	1	3	2	2	3	6	1	2	3	1	1	1	1
32	Λ32	3	51	3	7	3	2	1	3	2	2	3	6	3	2	3	1	2	2	1
33	Λ36	3	13	2	2	2	1	1	1	2	2	3	3	2	2	3	1	1	1	1
34	Λ33	3	38	1	3	2	1	1	3	2	2	3	1	2	2	1	1	1	1	1
35	Λ37	3	1	4	3	2	1	1	3	2	2	3	2	2	3	1	1	1	1	1
36	Λ34	3	23	3	11	3	1	1	1	2	2	3	2	2	2	5	1	1	1	1
37	Λ35	3	1	4	2	2	2	2	2	2	2	3	2	2	2	1	1	1	1	1
38	Λ38	3	23	3	2	5	1	1	1	2	2	3	2	2	1	6	1	1	1	1
39	Λ39	3	23	3	14	3	1	1	3	2	2	3	2	3	2	5	1	1	1	1
40	Λ40	3	23	3	2	2	2	1	3	2	2	3	2	1	2	5	1	1	1	1
41	Λ41	3	23	3	12	3	2	1	3	2	2	3	2	1	2	7	1	1	1	1
42	Λ42	3	23	3	2	2	1	1	3	2	2	3	2	1	2	5	1	1	1	1
43	Λ43	3	7	2	4	2	1	1	1	2	2	3	2	1	2	5	1	1	1	1
44	Λ44	3	1	4	1	1	1	1	1	4	4	2	1	2	1	1	1	1	1	1
45	Λ45	3	40	4	1	1	2	1	2	2	2	3	6	1	2	1	1	1	1	1
46	Λ46	3	1	4	2	2	2	2	2	2	2	3	2	2	2	1	2	1	2	1
47	Λ47	3	14	1	8	3	1	1	2	2	2	3	1	2	2	1	1	1	1	1
48	Λ48	3	9	2	1.5	1	3	3	4	2	2	3	2	1	2	1	1	1	1	1
49	Λ49	3	14	1	8	3	2	1	1	4	4	2	1	1	2	1	1	1	1	1
50	Λ50	3	1	4	7	3	2	1	2	2	2	3	2	2	1	5	1	1	1	1
51	Λ51	3	1	4	2.8	2	2	1	1	2	2	3	2	2	1	5	1	1	1	1
52	Λ52	3	1	4	2.8	2	2	1	1	2	2	3	2	2	1	5	1	1	1	1
53	Λ53	3	1	4	2.8	2	1	1	1	2	2	3	1	2	1	5	1	1	1	1
54	Λ54	3	39	2	3.11	2	2	1	1	2	2	3	2	2	1	5	1	1	1	1
55	Λ55	3	1	4	5	2	2	1	1	2	2	3	2	2	1	5	1	1	1	1
56	Λ56	3	39	2	2	2	2	1	1	2	2	3	2	2	1	5	1	1	1	1
57	Λ57	3	23	3	3	2	2	1	3	2	2	3	6	1	2	1	1	1	1	1
58	Λ58	3	1	4	9	3	2	2	2	4	1	2	6	1	1	1	1	1	1	1
59	Λ59	3	1	4	2	2	2	1	3	4	1	2	6	1	1	1	1	1	1	1
60	Λ60	3	1	4	5	2	1	1	1	2	2	3	2	1	2	6	2	2	2	1
61	Λ61	3	1	4	2	2	1	1	2	2	2	3	2	1	1	6	1	1	1	1
62	Λ62	3	1	4	4	2	1	1	1	2	2	3	2	1	1	6	1	1	1	1
63	Λ63	3	1	4	7	3	2	1	1	2	2	3	2	1	1	6	1	1	1	1
64	Λ64	3	1	4	6	2	2	1	3	2	2	3	2	1	2	1	1	1	1	1
65	Λ65	3	1	4	2.6	2	2	1	3	2	2	3	2	1	2	1	1	1	1	1
66	Λ66	3	22	1	2.5	2	1	1	3	2	2	3	2	2	1	1	1	1	1	1
67	Λ67	3	53	1	2	2	1	1	1	4	4	2	6	2	1	1	1	1	1	1
68	Λ68	3	12	2	4	2	1	1	1	2	2	3	2	2	2	5	4	1	1	1
69	Λ69	3	1	4	2	2	1	1	1	2	2	3	1	2	2	1	1	1	1	1
70	Λ70	3	1	4	5	2	2	1	2	4	4	2	1	2	2	1	1	1	1	1
71	Λ71	3	15	3	3	2	2	1	1	2	2	3	6	1	2	1	1	1	1	1
72	Λ72	3	7	2	2	2	2	2	2	2	2	3	6	1	2	1	1	1	1	1
73	Λ73	3	1	4	6	2	1	1	2	4	4	2	1	2	2	7	1	1	1	1
74	Λ74	3	5	3	4	2	2	1	2	2	2	3	2	1	2	8	1	1	1	1
75	Λ75	3	42	1	8	3	1	1	3	4	4	2	1	2	1	1	1	1	1	1
76	Λ76	3	40	4	2	2	2	1	1	2	2	3	3	1	3	5	1	1	1	1
77	Λ77	3	14	1	2	2	2	1	1	2	2	3	1	2	4	1	1	1	1	1
78	Λ78	3	18	2	3.6	2	1	2	1	2	1	2	6	1	3	1	1	1	1	1
79	Λ79	3	1	4	9.4	3	1	1	3	2	1	2	3	1	2	1	1	1	1	1
80	Λ80	3	4	3	5	1	1	2	4	4	1	2	2	1	1	1	1	1	1	1
81	Λ81	3	5	3	0	0	2	1	2	2	2	3	1	1	2	3	1	2	2	1
82	Λ82	3	1	4	0	0	2	2	1	4	4	2	1	2	1	1	1	1	1	1
83	Λ83	3	1	4	2	2	2	1	4	2	2	3	6	2	1	1	1	1	1	1
84	Λ84	3	1	4	12	3	2	1	4	2	2	3	6	2	1	3	2	2	2	1
85	Λ85	3	1	4	7	3	1	1	4	2	2	3	6	2	1	3	2	1	2	1
86	Λ86	3	5	3	2	2	2	1	2	2	2	3	5	1	2	3	1	1	1	1
87	Λ87	3	44	2	9	3	1	2	1	4	4	2	1	2	1	1	1	1	1	1
88	Λ88	3	1	4	0	0	1	1	1	2	2	3	1	1	2	3	1	1	1	1
89	Λ89	3	23	3	10	3	2	1	2	2	2	3	6	1	2	6	2	1	2	1
90	Λ90	3	30	2	0	0	2	1	1	2	2	3	6	3	2	6	1	1	1	1
91	Λ91	3	4	3	1.6	1	2	1	2	2	2	3	7	1	2	3	1	1	1	1
92	Λ92	3	4	3	0	0	2	1	2	2	2	3	7	1	2	3	1	1	1	1
93	Λ93	3	7	2	2	2	1	1	1	2	2	3	1	1	2	6	1	1	1	1
94	Λ94	3	1	4	1	1	1	1	1	2	2	3	6	1	2	3	1	1	1	1
95	Λ95	3	19	3	2.1	2	2	1	2	4	4	2	1	2	1	1	1	1	1	1
96	Λ96	3	1	4	2	2	3	1	1	4	4	2	5	2	1	5	1	1	1	1
97	Λ97	3	23	3	2.6	2	2	1	1	2	2	3	2	1	3	5	1	1	1	1
98	Λ98	3	12	2	3	2	1	1	1	2	2	3	2	1	3	5	1	1	1	1
99	Λ99	3	23	3	2.6	2	2	1	1	2	2	3	2	1	3	5	1	1	1	1
100	Λ100	3	23	3	1	1	2	1	1	2	2	3	1	3	3	5	1	1	1	1

## Sheet: Patra
AA	code	town	breed	breed size	Age	age groups	Gender	αναπαραγωγική κατασταση	Hair	living during day	living during night	outside life	other animals	water pools	vegetation	usage	knott	Elisa	Diro positive (by any test)	D. repens
		Attica 1	cross 1	small 1	0 uknown	≤ 2 1	Male 1	intact 1	Short 1	Inside 1	Inside 1	no 1	no 1	yes 1	poor 1	pet 1	negative 1	Negative 1	Negative 1
		Thessaloniki 2	Cane Corso 2	medium 2		2-7 2	Female 2	neutered 2	Middle 2	Outside 2	Outside 2	partially 2	dogs 2	no 2	medium 2	shepherd 2	D immitis 2	Positive 2	Positive 2
		Larisa 3	Golden retriever 3	large 3		> 7 3	Unknown 3	unknown 3	Long 3	Unknown 3	Unknown 3	exclusivly 3	cats 3	Unknown 3	rich 3	guard 3	D. repens 3
		Achaia 4	Greek Shepherd 4	unknown 4		uknown 0			Unknown 4	inside+outside 4	inside +outside 4	unknown 4	other 4		unknown 4	breader 4	A reconditum 4
		Heraklion 5	German Shepherd 5										Unknown 5			other 5	D. immitis + D. repens 5
			Belgian Shepherd (Groenendael) 6														D. immitis+ A. reconditum 6
			Pointer 7										Cats and Dogs 6			hunter 6
			chihuahua 8										Cats+dogs+other 7			Unknown 7
			jack russel 9										Cats+other 8			pet+guard 8
			cocker spaniel 10										Dogs+other 9			pet+hunting 9
			Molossus of Epirus 11
			Jura Hound 12
			pitbull 13
			Poodle 14
			Dogo argentino 15
			Epagneul Breton 16
			Labrador 17
			Boxer 18
			Akita inu 19
			King charles Cavalier 20
			staffordshire terrier 21
			yorkshire terrier 22
			Gordon Setter 23
			Schnauzer 24
			drahthaar 25
			Shih tzu 26
			Alaskan malamute 27
			Beagle 28
			Spitz 29
			kurzhaar 30
			Doberman 31
			Canadian shepherd 32
			Collie 33
			Dalmatian 34
			Cretan hound dog 35
			pinscher 36
			husky 37
			pekinua 38
			Greek hound 39
			rottweiler 41
			maltese 42
			bulldog 43
			segugio 44
			mastiff 45
			Serbian hound 46
			dog de bordeaux 47
			fox terrier 48
			shar pei 49
			pug 50
			Caucasian 51
			unknown 40
			griffon terrier 52
			west terrier 53
1	Π1	4	10	2	6	2	1	1	2	2	2	3	2	2	2	1	1	1	1	1
2	Π2	4	1	4	5	2	1	1	2	2	2	3	2	2	2	3	1	1	1	1
3	Π3	4	17	3	5	2	1	1	1	2	2	3	1	2	2	1	1	1	1	1
4	Π4	4	1	4	4	2	1	2	1	2	1	2	6	1	2	1	1	1	1	1
5	Π5	4	1	4	2.6	2	1	1	1	2	2	3	2	1	3	8	1	1	1	1
6	Π6	4	13	2	8.2	3	2	1	1	1	1	1	1	2	1	1	1	1	1	1
7	Π7	4	1	4	0	0	2	1	2	2	2	3	2	1	3	5	1	1	1	1
8	Π8	4	1	4	0	0	1	2	1	2	2	3	2	2	2	6	1	1	1	1
9	Π9	4	1	4	3	2	2	2	1	2	2	3	6	2	2	2	1	1	1	1
10	Π11	4	1	4	2.5	2	1	1	1	2	2	3	2	2	2	6	1	1	1	1
11	Π10	4	37	3	5	2	2	1	3	2	2	3	2	2	2	1	3	1	1	2
12	Π12	4	1	4	5	2	1	1	1	2	2	3	2	2	2	6	3	1	1	2
13	Π13	4	23	3	8	3	1	1	2	2	2	3	2	3	3	6	4	1	1	1
14	Π14	4	4	3	3	2	1	1	2	2	2	3	5	3	3	3	3	1	1	2
15	Π15	4	17	3	3	2	1	1	1	2	2	3	1	1	2	3	1	1	1	1
16	Π16	4	1	4	0	0	2	1	2	2	2	3	6	3	3	1	1	1	1	1
17	Π17	4	38	1	10	3	1	1	2	1	1	1	1	2	1	1	1	1	1	1
18	Π18	4	1	4	10	3	1	2	2	2	1	2	2	1	2	1	1	1	1	1
19	Π19	4	1	4	8	3	1	2	1	2	2	3	2	1	2	1	1	1	1	1
20	Π20	4	21	2	4	2	1	1	1	2	2	3	2	2	2	4	1	1	1	1
21	Π21	4	1	4	10	3	1	1	1	2	1	2	1	2	1	1	1	1	1	1
22	Π22	4	13	2	4	2	2	1	1	2	2	3	1	2	2	1	1	1	1	1
23	Π23	4	7	2	3	2	1	1	1	2	2	3	3	1	3	6	1	1	1	1
24	Π24	4	1	4	2.9	2	2	2	2	2	1	2	1	2	2	1	1	1	1	1
25	Π25	4	41	3	2.4	2	1	1	1	2	2	3	1	2	2	3	1	1	1	1
26	Π26	4	39	2	2.4	2	2	1	1	2	2	3	2	1	2	6	1	1	1	1
27	Π27	4	42	1	10	3	1	2	2	1	1	1	6	1	2	1	1	1	1	1
28	Π28	4	41	3	4	2	2	2	1	2	1	2	6	1	2	3	1	1	1	1
29	Π29	4	14	1	10	3	1	2	3	2	1	2	2	1	2	1	1	1	1	1
30	Π30	4	4	3	4	2	2	2	2	2	1	2	6	1	2	3	1	1	1	1
31	Π31	4	1	4	8	3	2	2	2	1	1	1	6	1	2	5	1	1	1	1
32	Π32	4	1	4	2	2	2	2	1	2	2	3	6	1	2	7	1	1	1	1
33	Π33	4	1	4	5	2	2	2	1	2	1	2	6	1	2	7	3	1	1	2
34	Π34	4	1	4	4	2	2	2	2	2	1	2	6	1	2	7	1	1	1	1
35	Π35	4	1	4	4	2	2	2	3	2	1	2	6	1	2	7	5	2	2	2
36	Π36	4	1	4	6	2	1	1	3	2	1	2	6	1	2	7	1	1	1	1
37	Π37	4	1	4	9	3	1	2	3	2	1	2	6	1	2	7	3	1	1	2
38	Π38	4	1	4	5	2	1	1	3	2	1	2	6	1	2	7	1	1	1	1
39	Π39	4	3	3	1.6	1	1	1	2	2	1	2	1	2	2	1	1	1	1	1
40	Π40	4	1	4	3	2	1	1	1	2	2	3	2	2	2	1	1	1	1	1
41	Π41	4	14	1	2	2	2	2	2	1	1	1	1	2	1	1	1	1	1	1
42	Π42	4	43	2	6	2	1	1	1	1	1	1	1	2	1	1	1	1	1	1
43	Π43	4	41	3	11	3	2	2	1	2	1	2	1	2	1	1	2	2	2	1
44	Π44	4	5	3	10	3	2	1	2	2	2	3	2	2	2	1	1	1	1	1
45	Π45	4	23	3	0	0	3	3	4	2	2	3	2	1	2	5	1	1	1	1
46	Π46	4	23	3	2.6	2	1	1	2	2	2	3	2	1	2	5	2	2	2	1
47	Π47	4	23	3	2	2	2	1	2	2	2	3	2	1	2	5	1	1	1	1
48	Π48	4	23	3	2.6	2	1	1	2	2	2	3	2	1	2	5	1	1	1	1
49	Π49	4	1	4	1.5	1	2	1	1	2	2	3	2	1	2	6	3	1	1	2
50	Π50	4	44	2	4.6	2	2	1	1	2	2	3	6	2	2	6	1	1	1	1
51	Π51	4	5	3	7.6	3	2	2	3	2	1	2	6	2	3	1	1	1	1	1
52	Π52	4	5	3	5.6	2	1	1	2	2	1	2	6	2	3	1	1	1	1	1
53	Π53	4	12	2	2.6	2	2	1	1	2	2	3	6	2	2	6	1	1	1	1
54	Π54	4	12	2	3.6	2	2	1	2	2	2	3	9	3	2	6	1	1	1	1
55	Π55	4	12	2	4	2	2	1	1	2	2	3	9	2	2	6	1	1	1	1
56	Π56	4	1	4	2	2	1	1	1	1	1	1	2	3	3	1	1	1	1	1
57	Π57	4	1	4	13	3	1	1	3	1	1	1	2	2	2	1	1	1	1	1
58	Π58	4	15	3	3.6	2	2	1	1	2	2	3	2	2	1	4	1	1	1	1
59	Π59	4	39	2	3.5	2	2	1	1	2	2	3	9	2	2	6	1	1	1	1
60	Π60	4	1	4	2.2	2	1	1	2	1	1	1	1	2	1	1	1	1	1	1
61	Π61	4	39	2	4.4	2	2	1	1	2	2	3	9	2	2	6	1	1	1	1
62	Π62	4	39	2	4.8	2	1	1	1	2	2	3	2	2	2	6	1	1	1	1
63	Π63	4	18	2	2.9	2	1	2	1	2	1	2	1	2	2	1	1	1	1	1
64	Π64	4	12	2	1.5	1	2	1	1	2	2	3	6	1	2	6	4	1	1	1
65	Π65	4	23	3	12	3	1	1	2	2	2	3	1	2	2	1	1	1	1	1
66	Π66	4	17	3	3	2	1	1	1	2	2	3	1	2	2	1	1	1	1	1
67	Π67	4	41	3	14	3	2	2	1	1	1	1	1	2	2	1	1	1	1	1
68	Π68	4	14	1	5	2	1	1	2	1	1	1	1	2	1	1	1	1	1	1
69	Π69	4	1	4	4	2	1	2	2	2	1	2	2	1	2	1	1	1	1	1
70	Π70	4	4	3	0	0	2	2	2	2	2	3	2	1	2	1	1	1	1	1
71	Π71	4	1	4	3	2	1	1	1	2	2	3	1	2	2	7	4	1	1	1
72	Π72	4	41	3	5	2	2	1	1	1	2	2	1	2	2	1	1	1	1	1
73	Π73	4	17	3	8	3	2	2	1	2	2	3	6	1	3	1	1	1	1	1
74	Π74	4	1	4	12	3	2	2	1	2	2	3	6	1	3	1	1	1	1	1
75	Π75	4	8	1	4	2	2	2	3	1	1	1	6	1	3	1	1	1	1	1
76	Π76	4	4	3	5	2	2	2	2	2	2	3	6	1	3	1	3	1	1	2
77	Π77	4	42	1	3	2	2	2	3	1	1	1	1	2	1	1	1	1	1	1
78	Π78	4	1	4	5	2	1	1	1	2	2	3	2	1	2	5	1	1	1	1
79	Π79	4	5	3	7	3	2	2	1	2	2	3	6	1	2	1	1	1	1	1
80	Π80	4	10	2	14	3	1	1	2	1	1	1	6	1	2	1	1	1	1	1
81	Π81	4	1	4	6	2	1	1	1	2	2	3	6	1	2	5	1	1	1	1
82	Π82	4	4	3	0	0	1	2	2	2	2	3	6	1	2	3	1	1	1	1
83	Π83	4	1	4	5	2	1	1	1	2	2	3	2	2	2	6	1	1	1	1
84	Π84	4	23	3	2	2	2	1	2	2	2	3	2	1	2	5	1	1	1	1
85	Π85	4	23	3	2.6	2	1	1	2	2	2	3	2	1	2	5	1	1	1	1
86	Π86	4	23	3	6	2	2	1	2	2	2	3	2	1	1	5	1	1	1	1
87	Π87	4	23	3	4	2	2	1	2	2	2	3	2	1	2	7	1	1	1	1
88	Π88	4	1	4	4	2	1	1	1	2	2	3	2	2	2	6	3	1	1	2
89	Π89	4	23	3	11	3	2	1	2	2	2	3	2	2	2	6	1	1	1	1
90	Π90	4	1	4	6	2	1	1	1	2	2	3	2	2	2	5	1	1	1	1
91	Π91	4	1	4	3	2	2	1	1	2	2	3	2	2	2	6	1	1	1	1
92	Π92	4	1	4	5	2	1	1	1	2	2	3	2	2	2	5	2	2	2	1
93	Π93	4	1	4	3	2	1	3	3	3	3	4	5	3	4	7	1	1	1	1
94	Π94	4	52	1	10	3	2	3	3	3	3	4	5	3	4	7	1	1	1	1
95	Π95	4	7	2	3.5	2	2	3	3	3	3	4	5	3	4	7	1	1	1	1
96	Π96	4	14	1	8	3	2	3	3	3	3	4	5	3	4	7	1	1	1	1
97	Π97	4	23	3	3	2	1	3	3	3	3	4	5	3	4	7	1	1	1	1
98	Π98	4	14	1	3	2	2	3	3	3	3	4	5	3	4	7	1	1	1	1
99	Π99	4	17	3	5	2	2	3	3	3	3	4	5	3	4	7	1	1	1	1
100	Π100	4	40	4	0	0	3	3	4	3	3	4	5	3	4	7	1	1	1	1
101	Π101	4	16	1	3	2	1	1	2	2	2	3	2	2	1	6	1	1	1	1
102	Π102	4	16	1	7	3	2	1	2	2	2	3	1	2	2	6	1	1	1	1
103	Π103	4	23	3	9	3	2	1	2	2	2	3	2	2	2	6	1	1	1	1
104	Π104	4	12	2	2	2	1	1	1	2	2	3	2	2	2	6	1	1	1	1
105	Π105	4	6	3	12	3	2	2	3	2	2	3	1	2	1	3	1	1	1	1
106	Π106	4	12	2	7	3	2	1	1	2	2	3	2	2	2	5	4	1	1	1
107	Π107	4	1	4	4	2	1	2	2	2	2	3	2	2	2	1	1	1	1	1
108	Π108	4	1	4	0	0	1	1	4	2	2	3	2	2	3	7	3	1	1	2
109	Π109	4	1	4	0	0	3	1	4	2	2	3	2	2	3	2	1	1	1	1
110	Π110	4	1	4	1.1	1	1	1	3	2	2	3	1	2	3	3	1	1	1	1
111	Π111	4	21	2	0	0	2	2	2	2	2	3	6	1	3	3	2	2	2	1
112	Π112	4	1	4	4	2	2	1	1	2	2	3	6	1	3	3	3	1	1	2
113	Π113	4	13	2	8	3	1	1	1	2	2	3	1	2	2	1	1	1	1	1
114	Π114	4	1	4	4	2	2	1	2	2	2	3	1	2	2	1	1	1	1	1
115	Π115	4	29	1	1	1	1	1	4	4	4	2	1	3	2	1	1	1	1	1
116	Π116	4	40	4	8	3	2	1	2	2	2	3	2	2	2	5	1	1	1	1
117	Π117	4	1	4	2	2	2	1	2	4	4	2	1	2	2	1	1	1	1	1
118	Π118	4	23	3	5	2	1	1	2	2	1	2	1	2	2	1	1	1	1	1
119	Π119	4	1	4	7	3	2	2	1	2	2	3	2	2	2	1	1	1	1	1
120	Π120	4	4	3	1	1	1	1	2	2	2	3	6	2	2	2	1	1	1	1
121	Π121	4	18	2	5	2	2	2	1	2	2	3	4	2	2	1	1	1	1	1
122	Π122	4	1	4	4	2	1	1	2	2	2	3	6	1	3	3	2	2	2	1
123	Π123	4	1	4	4	2	1	1	2	2	2	3	6	1	3	3	2	2	2	1
124	Π124	4	1	4	9	3	2	2	3	2	2	3	2	1	3	3	2	2	2	1
125	Π125	4	23	3	5.2	2	1	1	3	2	2	3	1	1	2	1	3	1	1	2
126	Π126	4	4	3	6.6	2	1	1	2	2	2	3	3	1	3	3	1	1	1	1
127	Π127	4	5	3	2	2	1	1	2	2	2	3	3	1	2	3	1	1	1	1
128	Π128	4	12	2	7	3	2	1	1	2	2	3	6	1	3	5	1	1	1	1
129	Π129	4	12	2	7	3	2	1	1	2	2	3	6	1	3	5	1	1	1	1
130	Π130	4	1	4	6	2	2	1	1	2	2	3	6	1	3	5	1	1	1	1
131	Π131	4	5	3	6	2	2	1	2	2	2	3	1	2	2	3	3	1	1	2
132	Π132	4	5	3	8	3	1	1	3	2	1	2	2	2	2	3	1	1	1	1
133	Π133	4	16	1	9	3	1	1	1	2	2	3	1	2	1	6	1	1	1	1
134	Π134	4	17	3	3	2	1	1	1	2	2	3	2	2	2	3	1	1	1	1
135	Π135	4	1	4	2	2	1	1	2	2	2	3	1	2	2	3	1	1	1	1
136	Π136	4	4	3	2	2	1	1	2	2	2	3	6	1	3	1	1	1	1	1
137	Π137	4	42	1	2	2	2	1	1	1	1	1	1	1	3	1	1	1	1	1
138	Π138	4	10	2	4.3	2	1	2	2	2	1	2	6	2	1	1	1	1	1	1
139	Π139	4	46	2	10	3	1	1	1	2	2	3	2	1	1	5	1	1	1	1
140	Π140	4	12	2	5	2	1	1	1	2	2	3	9	1	3	5	1	1	1	1
141	Π141	4	43	2	1	1	1	1	1	1	1	1	1	2	2	1	1	1	1	1
142	Π142	4	45	3	1	1	2	1	1	2	2	3	2	2	2	1	1	1	1	1
143	Π143	4	12	2	4	2	1	1	1	2	2	3	6	1	3	5	1	1	1	1
144	Π144	4	12	2	10	3	2	1	1	2	2	3	6	1	3	7	1	1	1	1
145	Π145	4	1	4	3	2	1	1	1	2	2	3	2	1	3	3	1	1	1	1
146	Π146	4	4	3	9	3	1	1	3	2	2	3	6	1	3	3	1	1	1	1
147	Π147	4	4	3	3.6	2	1	1	2	2	2	3	6	1	3	3	3	1	1	2
148	Π148	4	43	2	4	2	1	1	1	2	1	2	2	1	3	1	1	1	1	1
149	Π149	4	1	4	3	2	2	2	1	2	2	3	6	2	2	1	1	1	1	1
150	Π150	4	23	3	4	2	1	1	1	2	2	3	6	2	2	5	1	1	1	1

## Sheet: Heraklion
AA	code	town	breed	breed size	Age	age groups	Gender	αναπαραγωγική κατασταση	Hair	living during day	living during night	outside life	other animals	water pools	vegetation	usage	knott	Elisa	Diro positive (by any test)	D. repens
		Attica 1	cross 1	small 1	0 uknown	≤ 2 1	Male 1	intact 1	Short 1	Inside 1	Inside 1	no 1	no 1	yes 1	poor 1	pet 1	negative 1	Negative 1	Negative 1
		Thessaloniki 2	Cane Corso 2	medium 2		2-7 2	Female 2	neutered 2	Middle 2	Outside 2	Outside 2	partially 2	dogs 2	no 2	medium 2	shepherd 2	D immitis 2	Positive 2	Positive 2
		Larisa 3	Golden retriever 3	large 3		> 7 3	Unknown 3	unknown 3	Long 3	Unknown 3	Unknown 3	exclusivly 3	cats 3	Unknown 3	rich 3	guard 3	D. repens 3
		Achaia 4	Greek Shepherd 4	unknown 4		uknown 0			Unknown 4	inside+outside 4	inside +outside 4	unknown 4	other 4		unknown 4	breader 4	A reconditum 4
		Heraklion 5	German Shepherd 5										Unknown 5			other 5	D. immitis + D. repens 5
			Belgian Shepherd (Groenendael) 6														D. immitis+ A. reconditum 6
			Pointer 7										Cats and Dogs 6			hunter 6
			chihuahua 8										Cats+dogs+other 7			Unknown 7
			jack russel 9										Cats+other 8			pet+guard 8
			Spaniel 10										Dogs+other 9			pet+hunting 9
			Molossus of Epirus 11
			Jura Hound 12
			pitbull 13
			Poodle 14
			Dogo argentino 15
			Epagneul Breton 16
			Labrador 17
			Boxer 18
			Akita inu 19
			King charles Cavalier 20
			staffordshire terrier 21
			yorkshire terrier 22
			Gordon Setter 23
			Schnauzer 24
			drahthaar 25
			Shih tzu 26
			Alaskan malamute 27
			Beagle 28
			Spitz 29
			kurzhaar 30
			Doberman 31
			Canadian shepherd 32
			Collie 33
			Dalmatian 34
			Cretan hound dog 35
			pinscher 36
			husky 37
			pekinua 38
			Greek hound 39
			rottweiler 41
			maltese 42
			bulldog 43
			segugio 44
			mastiff 45
			Serbian hound 46
			dog de bordeaux 47
			fox terrier 48
			shar pei 49
			pug 50
			Caucasian 51
			unknown 40
			griffon terrier 52
			west terrier 53
1	H7	5	18	2	4.3	3	1	2	1	1	1	1	1	1	2	1	1	1	1	1
2	H6	5	18	2	4	3	1	1	1	2	2	3	1	1	3	1	1	1	1	1
3	H5	5	53	1	6	3	1	1	3	1	1	1	1	2	2	1	1	1	1	1
4	H4	5	31	3	1.9	1	1	1	1	1	1	1	2	1	2	1	1	1	1	1
5	H3	5	1	4	3.5	2	2	2	1	2	2	3	1	1	4	5	1	1	1	1
6	H2	5	13	2	1.6	1	1	1	1	1	1	1	3	2	2	1	1	1	1	1
7	H1	5	28	2	1	1	1	1	1	2	2	3	2	2	2	6	1	1	1	1
8	Η8	5	1	4	3	2	2	2	2	2	2	3	2	1	3	5	1	1	1	1
9	Η9	5	1	4	1.6	1	2	1	3	2	2	3	2	3	1	5	1	1	1	1
10	Η10	5	1	4	2	2	2	1	1	2	2	3	2	3	3	5	1	1	1	1
11	Η11	5	12	2	2	2	2	1	1	2	2	3	2	3	2	5	1	1	1	1
12	Η12	5	27	3	2	2	2	1	3	2	2	3	6	3	4	5	1	1	1	1
13	Η13	5	1	4	2	2	1	1	1	2	2	3	2	1	3	5	1	1	1	1
14	Η14	5	13	2	1.5	1	1	2	1	2	1	2	2	2	2	1	1	1	1	1
15	Η15	5	1	4	3	2	2	2	3	2	1	2	2	2	2	8	1	1	1	1
16	Η16	5	1	4	1.5	1	1	1	2	2	2	3	2	1	2	5	1	1	1	1
17	Η17	5	1	4	2	2	2	1	1	2	2	3	6	3	1	5	1	1	1	1
18	Η18	5	1	4	4	2	2	2	1	2	2	3	2	2	1	5	1	1	1	1
19	Η19	5	1	4	3	2	1	1	1	2	2	3	2	2	1	5	1	1	1	1
20	Η20	5	1	4	2	2	2	1	1	2	2	3	2	1	2	5	1	1	1	1
21	Η21	5	1	4	2	2	2	1	3	2	2	3	2	2	2	5	1	1	1	1
22	Η22	5	1	4	2	2	1	1	1	2	2	3	2	1	2	5	4	1	1	1
23	Η23	5	1	4	2	2	2	1	1	2	2	3	2	2	1	5	1	1	1	1
24	Η24	5	1	4	1.5	1	1	1	2	2	2	3	2	1	3	1	1	1	1	1
25	Η25	5	1	4	2	2	1	1	3	2	2	3	2	2	1	3	1	1	1	1
26	Η26	5	32	3	2	2	1	1	3	2	2	3	2	2	1	3	1	1	1	1
27	Η27	5	1	4	2	2	2	2	4	2	2	3	2	1	2	3	1	1	1	1
28	Η28	5	1	4	3	2	2	1	2	2	2	3	6	1	2	5	1	1	1	1
29	Η29	5	42	1	1.5	1	2	1	3	2	1	2	6	2	3	1	1	1	1	1
30	Η30	5	31	3	2.2	2	1	1	1	1	1	1	1	2	1	1	1	1	1	1
31	Η31	5	1	4	4.2	2	2	1	1	2	2	3	1	2	1	1	1	1	1	1
32	Η32	5	1	4	2.65	2	2	1	3	1	1	1	2	2	2	1	1	1	1	1
33	Η33	5	1	4	5	2	1	1	3	1	1	1	2	2	2	1	1	1	1	1
34	Η34	5	1	4	7	3	2	2	2	2	1	2	2	2	2	1	1	1	1	1
35	Η35	5	1	4	1.6	1	2	1	1	2	1	2	2	2	2	1	1	1	1	1
36	Η36	5	14	1	13	3	1	2	3	1	1	1	6	2	3	1	1	1	1	1
37	Η37	5	1	4	2.5	2	2	2	1	2	2	3	2	2	2	1	1	1	1	1
38	Η38	5	28	2	8.7	3	1	1	1	2	1	2	3	1	2	5	1	1	1	1
39	Η39	5	1	4	4	2	2	1	1	2	2	3	2	1	2	5	1	1	1	1
40	Η40	5	5		2	2	2	1	2	2	2	3	2	2	1	5	1	1	1	1
41	Η41	5	1	4	2	2	2	1	1	2	2	3	2	1	2	5	1	1	1	1
42	Η42	5	1	4	3	2	1	1	1	2	2	3	2	1	2	5	1	1	1	1
43	Η43	5	1	4	2	2	2	1	1	2	2	3	2	2	1	5	1	1	1	1
44	Η44	5	1	4	7	3	2	2	2	1	1	1	6	2	2	1	1	1	1	1
45	Η45	5	1	4	7	3	2	2	2	1	1	1	6	2	2	1	1	1	1	1
46	Η46	5	1	4	1.6	1	2	1	2	2	2	3	2	1	2	1	1	1	1	1
47	Η47	5	1	4	2	3	2	1	1	2	2	3	2	1	2	1	1	1	1	1
48	Η48	5	1	4	2	2	2	1	1	2	2	3	2	1	2	5	1	1	1	1
49	Η49	5	1	4	3	2	2	1	2	2	2	3	2	1	2	5	1	1	1	1
50	Η50	5	1	4	3	2	2	2	1	2	1	2	2	1	3	1	1	1	1	1
51	Η51	5	1	4	5	2	2	2	1	2	1	2	2	1	2	1	1	1	1	1
52	Η52	5	40	4	0	0	3	3	4	3	3	4	5	3	4	7	1	1	1	1
53	Η53	5	1	4	4	2	2	1	1	2	2	3	2	2	2	6	1	1	1	1
54	Η54	5	1	4	4.3	2	1	1	2	1	1	1	1	2	1	1	1	1	1	1
55	Η55	5	14	1	7	3	1	2	2	2	2	3	6	2	2	1	1	1	1	1
56	Η56	5	1	4	2	2	1	1	1	2	2	3	6	2	1	1	1	1	1	1
57	Η57	5	1	4	13	3	2	1	1	1	1	1	1	2	1	1	1	1	1	1
58	Η58	5	10	2	10	3	2	1	3	1	1	1	1	2	2	1	1	1	1	1
59	Η59	5	1	4	1.6	1	1	1	1	1	1	1	1	2	2	1	1	1	1	1
60	Η60	5	18	2	1	1	2	1	1	1	1	1	1	1	2	1	1	1	1	1
61	Η61	5	5	3	4.7	2	2	2	2	1	1	1	1	2	3	1	1	1	1	1
62	Η62	5	23	3	4	2	1	1	2	2	2	3	2	2	1	6	1	1	1	1
63	Η63	5	14	1	5.6	2	1	1	3	1	1	1	2	1	2	1	1	1	1	1
64	Η64	5	18	2	12	3	2	1	1	1	1	1	2	1	1	1	1	1	1	1
65	Η65	5	6	3	8.8	3	1	1	4	2	2	3	6	2	1	3	1	1	1	1
66	Η66	5	1	4	3	2	2	2	1	1	1	1	1	2	3	1	1	1	1	1
67	Η67	5	5	3	3.6	2	1	1	2	2	1	2	1	2	1	3	1	1	1	1
68	Η68	5	16	1	2.6	2	2	1	2	2	2	3	2	1	2	6	1	1	1	1
69	Η69	5	7	2	5	2	1	1	1	2	2	3	2	2	2	6	1	1	1	1
70	Η70	5	1	4	9	3	1	1	3	2	1	2	1	2	1	1	1	1	1	1
71	Η71	5	32	3	2	2	2	1	4	2	2	3	2	2	3	3	1	1	1	1
72	Η72	5	1	4	0	0	3	3	4	3	3	4	5	3	4	7	1	1	1	1
73	Η73	5	33	3	8	3	2	2	3	2	2	3	2	2	1	1	1	1	1	1
74	Η74	5	33	3	4	2	2	3	3	2	2	3	2	2	1	1	1	1	1	1
75	Η75	5	14	1	7	3	1	1	2	1	1	1	3	2	2	1	1	1	1	1
76	Η76	5	1	4	2.6	2	1	1	2	2	2	3	1	2	2	1	1	1	1	1
77	Η77	5	1	4	1.4	1	1	1	2	2	1	2	2	2	2	1	1	1	1	1
78	Η78	5	1	4	8	3	1	1	1	2	2	3	2	2	2	1	1	1	1	1
79	Η79	5	5	3	2.6	2	2	3	3	2	2	3	2	3	2	1	1	1	1	1
80	Η80	5	17	3	4	2	1	1	2	2	2	3	2	2	1	1	1	1	1	1
81	Η81	5	23	3	2	2	1	1	2	2	2	3	2	2	1	6	1	1	1	1
82	Η82	5	23	3	6	2	2	1	2	2	2	3	2	2	1	6	1	1	1	1
83	Η83	5	1	4	6	2	2	1	1	2	2	3	2	1	2	6	1	1	1	1
84	Η84	5	1	4	5	2	2	1	2	2	2	3	2	3	2	6	1	1	1	1
85	Η85	5	1	4	7	3	2	1	3	1	1	1	3	2	3	1	1	1	1	1
86	Η86	5	1	4	3	2	2	1	2	2	2	3	2	2	1	6	1	1	1	1
87	Η87	5	12	2	7	3	2	1	1	2	2	3	2	1	1	6	1	1	1	1
88	Η88	5	18	2	4.6	2	2	2	1	2	2	3	3	1	2	8	1	1	1	1
89	Η89	5	18	2	2	2	2	1	1	2	2	3	4	1	3	8	1	1	1	1
90	Η90	5	1	4	6	2	2	1	2	1	1	1	1	2	2	1	1	1	1	1
91	Η91	5	10	2	5.6	2	1	1	3	1	1	1	1	2	2	1	1	1	1	1
92	Η92	5	18	2	1.6	1	2	1	1	1	2	2	1	1	2	1	1	1	1	1
93	Η93	5	10	2	5.6	2	1	1	3	1	1	1	1	2	2	1	1	1	1	1
94	Η94	5	1	4	6	2	2	1	2	1	1	1	1	2	2	1	1	1	1	1
95	Η95	5	18	2	1.4	1	2	1	1	2	2	3	4	1	3	6	1	1	1	1
96	Η96	5	18	2	4.6	2	2	2	1	2	2	3	3	1	2	1	1	1	1	1
97	Η97	5	31	3	2	2	1	1	1	1	1	3	1	2	2	3	1	1	1	1
98	Η98	5	39	2	3	1	2	1	1	1	1	3	1	2	2	6	1	1	1	1
99	Η99	5	41	3	5	2	1	1	2	1	1	3	1	2	2	3	1	1	1	1
100	Η100	5	23	3	7	2	2	1	2	1	1	3	1	2	2	6	1	1	1	1
